# Supplementary material for: Meta-analysis of the role of zinc in coordinating absorption of mineral elements in wheat seedlings
Source: Plant Methods. 2021 Oct 12;17:105. doi: 10.1186/s13007-021-00805-7 (PMC8513278; doi:10.1186/s13007-021-00805-7)
Supplement: Supplementary file 2 — Additional file 2: Table S1. Fitting function of Pearson correlation analysis between elements. Table S2. Variance analysis of absorption values of various elements for different group cultivar. [file 13007_2021_805_MOESM2_ESM.xlsx]

## Sheet: Table S1
Table S1. Fitting function of Pearson correlation analysis between elements
Elements	N	P	K	Mg	Ca	Zn	Mn
N		y = 0.6914x + 0.0101	y = 13.33x + 0.5254	y = 2.8264x - 0.0912	y = 6.4774x + 0.0038	y = 9.2398x - 0.0524	y = 12.455x + 0.414
P			y = 6.7974x + 1.6035	y = 0.7039x + 0.2126	y = 8.9482x - 0.0478	y = -0.6701x + 1.2437	y = -5.1993x + 2.599
K				y = 0.132x - 0.0187	y = 0.6709x - 0.6763	y = 0.312x + 0.4589	y = 0.4433x + 1.0508
Mg					y = 1.854x + 0.3373	y = 2.9172x + 0.3459	y = 4.3552x + 0.8306
Ca						y = -0.0288x + 1.2002	y = -0.4619x + 2.4682
Zn							y = 1.4839x + 0.3248
Mn

## Sheet: Table S2 Zn=0 μM
	Table S2. Variance analysis of absorption values of various elements for different group cultivar under low zinc concentration (0 μM)
	variance analysis
	NH4+	吸收值
	(I) Group			Mean difference (I-J)	standard error	significance	95% confidence interval
							Lower limit	Upper limit
	LSD	WT	Rht-B1b	-.09108328*	0.0208203	3.59035e-05	-0.132509	-0.0496574
			Rht-D1b	-.09796468*	0.0193183	2.45785e-06	-0.136402	-0.0595273
		Rht-B1b	WT	.09108328*	0.0208203	3.59035e-05	0.0496574	0.132509
			Rht-D1b	-0.00688139	0.0239319	0.774433	-0.0544984	0.0407356
		Rht-D1b	WT	.09796468*	0.0193183	2.45785e-06	0.0595273	0.136402
			Rht-B1b	0.00688139	0.0239319	0.774433	-0.0407356	0.0544984
	*. The significance level of the mean difference was 0.05.
	variance analysis
	P	吸收值
	(I) Group			Mean difference (I-J)	standard error	significance	95% confidence interval
							Lower limit	Upper limit
	LSD	WT	Rht-B1b	-.13679993*	0.0266756	1.36843e-05	-0.191136	-0.0824634
			Rht-D1b	-.07536167*	0.0266756	0.008073	-0.129698	-0.0210252
		Rht-B1b	WT	.13679993*	0.0266756	1.36843e-05	0.0824634	0.191136
			Rht-D1b	.06143825*	0.0292217	0.0434671	0.0019156	0.120961
		Rht-D1b	WT	.07536167*	0.0266756	0.008073	0.0210252	0.129698
			Rht-B1b	-.06143825*	0.0292217	0.0434671	-0.120961	-0.0019156
	*. The significance level of the mean difference was 0.05.
	variance analysis
	K	吸收值
	(I) Group			Mean difference (I-J)	standard error	significance	95% confidence interval
							Lower limit	Upper limit
	LSD	WT	Rht-B1b	0.261099	0.267161	0.330979	-0.269506	0.791703
			Rht-D1b	-0.306755	0.294386	0.300135	-0.891431	0.277921
		Rht-B1b	WT	-0.261099	0.267161	0.330979	-0.791703	0.269506
			Rht-D1b	-0.567854	0.315236	0.0749221	-1.19394	0.0582324
		Rht-D1b	WT	0.306755	0.294386	0.300135	-0.277921	0.891431
			Rht-B1b	0.567854	0.315236	0.0749221	-0.0582324	1.19394
	variance analysis
	Mg	吸收值
	(I) Group			Mean difference (I-J)	standard error	significance	95% confidence interval
							Lower limit	Upper limit
	LSD	WT	Rht-B1b	0.0659991	0.0813116	0.41951	-0.0959471	0.227945
			Rht-D1b	-.20267322*	0.094071	0.0343717	-0.390032	-0.0153146
		Rht-B1b	WT	-0.0659991	0.0813116	0.41951	-0.227945	0.0959471
			Rht-D1b	-.26867231*	0.105777	0.0131269	-0.479346	-0.0579986
		Rht-D1b	WT	.20267322*	0.094071	0.0343717	0.0153146	0.390032
			Rht-B1b	.26867231*	0.105777	0.0131269	0.0579986	0.479346
	*. The significance level of the mean difference was 0.05.
	variance analysis
	Ca	吸收值
	(I) Group			Mean difference (I-J)	standard error	significance	95% confidence interval
							Lower limit	Upper limit
	LSD	WT	Rht-B1b	.34243368*	0.143846	0.0200529	0.055469	0.629398
			Rht-D1b	.44559788*	0.149822	0.0040451	0.14671	0.744485
		Rht-B1b	WT	-.34243368*	0.143846	0.0200529	-0.629398	-0.055469
			Rht-D1b	0.103164	0.172733	0.552297	-0.241428	0.447757
		Rht-D1b	WT	-.44559788*	0.149822	0.0040451	-0.744485	-0.14671
			Rht-B1b	-0.103164	0.172733	0.552297	-0.447757	0.241428
	*. The significance level of the mean difference was 0.05.
	variance analysis
	Mn	吸收值
	(I) Group			Mean difference (I-J)	standard error	significance	95% confidence interval
							Lower limit	Upper limit
	LSD	WT	Rht-B1b	1.63270316*	0.349284	1.27258e-05	0.936894	2.32851
			Rht-D1b	1.02151746*	0.337024	0.00334448	0.350131	1.6929
		Rht-B1b	WT	-1.63270316*	0.349284	1.27258e-05	-2.32851	-0.936894
			Rht-D1b	-0.611186	0.399826	0.130563	-1.40768	0.185309
		Rht-D1b	WT	-1.02151746*	0.337024	0.00334448	-1.6929	-0.350131
			Rht-B1b	0.611186	0.399826	0.130563	-0.185309	1.40768
	*. The significance level of the mean difference was 0.05.

## Sheet: Table S2 Zn=0.01 μM
	Table S2. Variance analysis of absorption values of various elements for different group cultivar under low zinc concentration (0.01 μM)
	variance analysis
	NH4+	吸收值
	(I) Group			Mean difference (I-J)	standard error	significance	95% confidence interval
							Lower limit	Upper limit
	LSD	WT	Rht-B1b	-.11053782*	0.0201677	4.25116e-07	-0.150637	-0.070439
			Rht-D1b	-.06518784*	0.0215365	0.00327008	-0.108008	-0.0223674
		Rht-B1b	WT	.11053782*	0.0201677	4.25116e-07	0.070439	0.150637
			Rht-D1b	0.04535	0.0244827	0.0674496	-0.00332813	0.0940281
		Rht-D1b	WT	.06518784*	0.0215365	0.00327008	0.0223674	0.108008
			Rht-B1b	-0.04535	0.0244827	0.0674496	-0.0940281	0.00332813
	*. The significance level of the mean difference was 0.05.
	variance analysis
	P	吸收值
	(I) Group			Mean difference (I-J)	standard error	significance	95% confidence interval
							Lower limit	Upper limit
	LSD	WT	Rht-B1b	-0.0348344	0.0234553	0.146211	-0.082404	0.0127351
			Rht-D1b	-0.00965655	0.0240568	0.690494	-0.058446	0.0391329
		Rht-B1b	WT	0.0348344	0.0234553	0.146211	-0.0127351	0.082404
			Rht-D1b	0.0251779	0.0256383	0.332633	-0.026819	0.0771748
		Rht-D1b	WT	0.00965655	0.0240568	0.690494	-0.0391329	0.058446
			Rht-B1b	-0.0251779	0.0256383	0.332633	-0.0771748	0.026819
	variance analysis
	K	吸收值
	(I) Group			Mean difference (I-J)	standard error	significance	95% confidence interval
							Lower limit	Upper limit
	LSD	WT	Rht-B1b	0.0551787	0.344108	0.872979	-0.628886	0.739244
			Rht-D1b	-0.208758	0.386394	0.590406	-0.976883	0.559368
		Rht-B1b	WT	-0.0551787	0.344108	0.872979	-0.739244	0.628886
			Rht-D1b	-0.263936	0.410094	0.521548	-1.07918	0.551304
		Rht-D1b	WT	0.208758	0.386394	0.590406	-0.559368	0.976883
			Rht-B1b	0.263936	0.410094	0.521548	-0.551304	1.07918
	variance analysis
	Mg	吸收值
	(I) Group			Mean difference (I-J)	standard error	significance	95% confidence interval
							Lower limit	Upper limit
	LSD	WT	Rht-B1b	0.0417753	0.0884919	0.638065	-0.134141	0.217691
			Rht-D1b	-0.0292223	0.0982052	0.766753	-0.224448	0.166003
		Rht-B1b	WT	-0.0417753	0.0884919	0.638065	-0.217691	0.134141
			Rht-D1b	-0.0709977	0.107972	0.512579	-0.285638	0.143643
		Rht-D1b	WT	0.0292223	0.0982052	0.766753	-0.166003	0.224448
			Rht-B1b	0.0709977	0.107972	0.512579	-0.143643	0.285638
	variance analysis
	Ca	吸收值
	(I) Group			Mean difference (I-J)	standard error	significance	95% confidence interval
							Lower limit	Upper limit
	LSD	WT	Rht-B1b	0.0459979	0.172628	0.79067	-0.298297	0.390293
			Rht-D1b	0.102161	0.18899	0.590523	-0.274767	0.479089
		Rht-B1b	WT	-0.0459979	0.172628	0.79067	-0.390293	0.298297
			Rht-D1b	0.0561633	0.217564	0.797052	-0.377755	0.490081
		Rht-D1b	WT	-0.102161	0.18899	0.590523	-0.479089	0.274767
			Rht-B1b	-0.0561633	0.217564	0.797052	-0.490081	0.377755
	variance analysis
	Mn	吸收值
	(I) Group			Mean difference (I-J)	standard error	significance	95% confidence interval
							Lower limit	Upper limit
	LSD	WT	Rht-B1b	0.253465	0.409925	0.5381	-0.562158	1.06909
			Rht-D1b	1.18155580*	0.466486	0.013243	0.253394	2.10972
		Rht-B1b	WT	-0.253465	0.409925	0.5381	-1.06909	0.562158
			Rht-D1b	0.928091	0.510143	0.0725646	-0.0869342	1.94312
		Rht-D1b	WT	-1.18155580*	0.466486	0.013243	-2.10972	-0.253394
			Rht-B1b	-0.928091	0.510143	0.0725646	-1.94312	0.0869342
	*. The significance level of the mean difference was 0.05.

## Sheet: Table S2 Zn=0.1 μM
	Table S2. Variance analysis of absorption values of various elements for different group cultivar under low zinc concentration (0.1 μM)
	variance analysis
	NH4+	吸收值
	(I) Group			Mean difference (I-J)	standard error	significance	95% confidence interval
							Lower limit	Upper limit
	LSD	WT	Rht-B1b	-.15767659*	0.0207119	5.64064e-11	-0.198919	-0.116434
			Rht-D1b	-.14983701*	0.01991	8.28564e-11	-0.189483	-0.110191
		Rht-B1b	WT	.15767659*	0.0207119	5.64064e-11	0.116434	0.198919
			Rht-D1b	0.00783958	0.0242133	0.746989	-0.0403753	0.0560545
		Rht-D1b	WT	.14983701*	0.01991	8.28564e-11	0.110191	0.189483
			Rht-B1b	-0.00783958	0.0242133	0.746989	-0.0560545	0.0403753
	*. The significance level of the mean difference was 0.05.
	variance analysis
	P	吸收值
	(I) Group			Mean difference (I-J)	standard error	significance	95% confidence interval
							Lower limit	Upper limit
	LSD	WT	Rht-B1b	-.08736174*	0.0305649	0.00722354	-0.149477	-0.0252464
			Rht-D1b	-0.036507	0.0286906	0.211852	-0.0948134	0.0217995
		Rht-B1b	WT	.08736174*	0.0305649	0.00722354	0.0252464	0.149477
			Rht-D1b	0.0508548	0.0333257	0.136261	-0.0168712	0.118581
		Rht-D1b	WT	0.036507	0.0286906	0.211852	-0.0217995	0.0948134
			Rht-B1b	-0.0508548	0.0333257	0.136261	-0.118581	0.0168712
	*. The significance level of the mean difference was 0.05.
	variance analysis
	K	吸收值
	(I) Group			Mean difference (I-J)	standard error	significance	95% confidence interval
							Lower limit	Upper limit
	LSD	WT	Rht-B1b	-2.13319424*	0.484339	2.88889e-05	-3.09527	-1.17111
			Rht-D1b	-1.58128769*	0.52937	0.00361896	-2.63282	-0.529759
		Rht-B1b	WT	2.13319424*	0.484339	2.88889e-05	1.17111	3.09527
			Rht-D1b	0.551907	0.591586	0.353326	-0.623206	1.72702
		Rht-D1b	WT	1.58128769*	0.52937	0.00361896	0.529759	2.63282
			Rht-B1b	-0.551907	0.591586	0.353326	-1.72702	0.623206
	*. The significance level of the mean difference was 0.05.
	variance analysis
	Mg	吸收值
	(I) Group			Mean difference (I-J)	standard error	significance	95% confidence interval
							Lower limit	Upper limit
	LSD	WT	Rht-B1b	-.35855477*	0.0573238	1.83752e-08	-0.472633	-0.244477
			Rht-D1b	-.14118424*	0.0666767	0.0373281	-0.273875	-0.0084933
		Rht-B1b	WT	.35855477*	0.0573238	1.83752e-08	0.244477	0.472633
			Rht-D1b	.21737053*	0.074222	0.00443308	0.069664	0.365077
		Rht-D1b	WT	.14118424*	0.0666767	0.0373281	0.0084933	0.273875
			Rht-B1b	-.21737053*	0.074222	0.00443308	-0.365077	-0.069664
	*. The significance level of the mean difference was 0.05.
	variance analysis
	Ca	吸收值
	(I) Group			Mean difference (I-J)	standard error	significance	95% confidence interval
							Lower limit	Upper limit
	LSD	WT	Rht-B1b	-0.0909204	0.0978405	0.355854	-0.285962	0.104121
			Rht-D1b	.28416254*	0.0996359	0.00566602	0.085542	0.482783
		Rht-B1b	WT	0.0909204	0.0978405	0.355854	-0.104121	0.285962
			Rht-D1b	.37508292*	0.114535	0.00162709	0.146762	0.603404
		Rht-D1b	WT	-.28416254*	0.0996359	0.00566602	-0.482783	-0.085542
			Rht-B1b	-.37508292*	0.114535	0.00162709	-0.603404	-0.146762
	*. The significance level of the mean difference was 0.05.
	variance analysis
	Mn	吸收值
	(I) Group			Mean difference (I-J)	standard error	significance	95% confidence interval
							Lower limit	Upper limit
	LSD	WT	Rht-B1b	-0.330627	0.411897	0.424444	-1.14987	0.488619
			Rht-D1b	0.847049	0.437324	0.0561608	-0.0227705	1.71687
		Rht-B1b	WT	0.330627	0.411897	0.424444	-0.488619	1.14987
			Rht-D1b	1.17767609*	0.487363	0.0178667	0.208331	2.14702
		Rht-D1b	WT	-0.847049	0.437324	0.0561608	-1.71687	0.0227705
			Rht-B1b	-1.17767609*	0.487363	0.0178667	-2.14702	-0.208331
	*. The significance level of the mean difference was 0.05.

## Sheet: Table S2 Zn=1μM
	Table S2. Variance analysis of absorption values of various elements for different group cultivar under medium zinc concentration (1 μM)
	variance analysis
	NH4+	吸收值
	(I) Group			Mean difference (I-J)	standard error	significance	95% confidence interval
							Lower limit	Upper limit
	LSD	WT	Rht-B1b	-.08782194*	0.0165045	1.00765e-06	-0.120694	-0.0549504
			Rht-D1b	-.14460666*	0.0155985	4.05495e-14	-0.175674	-0.11354
		Rht-B1b	WT	.08782194*	0.0165045	1.00765e-06	0.0549504	0.120694
			Rht-D1b	-.05678471*	0.0189403	0.0036699	-0.0945076	-0.0190618
		Rht-D1b	WT	.14460666*	0.0155985	4.05495e-14	0.11354	0.175674
			Rht-B1b	.05678471*	0.0189403	0.0036699	0.0190618	0.0945076
	*. The significance level of the mean difference was 0.05.
	variance analysis
	P	吸收值
	(I) Group			Mean difference (I-J)	standard error	significance	95% confidence interval
							Lower limit	Upper limit
	LSD	WT	Rht-B1b	-.20390200*	0.0357719	2.11276e-06	-0.276599	-0.131205
			Rht-D1b	0.0160637	0.0368165	0.665364	-0.0587565	0.0908839
		Rht-B1b	WT	.20390200*	0.0357719	2.11276e-06	0.131205	0.276599
			Rht-D1b	.21996570*	0.0399052	3.70943e-06	0.138869	0.301063
		Rht-D1b	WT	-0.0160637	0.0368165	0.665364	-0.0908839	0.0587565
			Rht-B1b	-.21996570*	0.0399052	3.70943e-06	-0.301063	-0.138869
	*. The significance level of the mean difference was 0.05.
	variance analysis
	K
	(I) Group			Mean difference (I-J)	standard error	significance	95% confidence interval
							Lower limit	Upper limit
	LSD	WT	Rht-B1b	-1.52942183*	0.518622	0.00401288	-2.55902	-0.499827
			Rht-D1b	-0.901089	0.576925	0.121641	-2.04643	0.244253
		Rht-B1b	WT	1.52942183*	0.518622	0.00401288	0.499827	2.55902
			Rht-D1b	0.628333	0.631832	0.322524	-0.626012	1.88268
		Rht-D1b	WT	0.901089	0.576925	0.121641	-0.244253	2.04643
			Rht-B1b	-0.628333	0.631832	0.322524	-1.88268	0.626012
	*. The significance level of the mean difference was 0.05.
	variance analysis
	Mg	吸收值
	(I) Group			Mean difference (I-J)	standard error	significance	95% confidence interval
							Lower limit	Upper limit
	LSD	WT	Rht-B1b	-0.00933857	0.0471832	0.843579	-0.103151	0.0844743
			Rht-D1b	-0.0180057	0.0501434	0.720423	-0.117704	0.0816928
		Rht-B1b	WT	0.00933857	0.0471832	0.843579	-0.0844743	0.103151
			Rht-D1b	-0.00866709	0.0562951	0.878008	-0.120597	0.103263
		Rht-D1b	WT	0.0180057	0.0501434	0.720423	-0.0816928	0.117704
			Rht-B1b	0.00866709	0.0562951	0.878008	-0.103263	0.120597
	*. The significance level of the mean difference was 0.05.
	variance analysis
	Ca	吸收值
	(I) Group			Mean difference (I-J)	standard error	significance	95% confidence interval
							Lower limit	Upper limit
	LSD	WT	Rht-B1b	-.23747733*	0.102827	0.0239157	-0.442612	-0.0323427
			Rht-D1b	-0.0600414	0.105041	0.569452	-0.269593	0.14951
		Rht-B1b	WT	.23747733*	0.102827	0.0239157	0.0323427	0.442612
			Rht-D1b	0.177436	0.123238	0.154449	-0.0684163	0.423288
		Rht-D1b	WT	0.0600414	0.105041	0.569452	-0.14951	0.269593
			Rht-B1b	-0.177436	0.123238	0.154449	-0.423288	0.0684163
	*. The significance level of the mean difference was 0.05.
	variance analysis
	Mn	吸收值
	(I) Group			Mean difference (I-J)	standard error	significance	95% confidence interval
							Lower limit	Upper limit
	LSD	WT	Rht-B1b	-.93494193*	0.300215	0.00255934	-1.53239	-0.337494
			Rht-D1b	-0.565758	0.315386	0.076614	-1.1934	0.0618801
		Rht-B1b	WT	.93494193*	0.300215	0.00255934	0.337494	1.53239
			Rht-D1b	0.369184	0.357259	0.30454	-0.341784	1.08015
		Rht-D1b	WT	0.565758	0.315386	0.076614	-0.0618801	1.1934
			Rht-B1b	-0.369184	0.357259	0.30454	-1.08015	0.341784
	*. The significance level of the mean difference was 0.05.
	variance analysis
	Zn	吸收值
	(I) Group			Mean difference (I-J)	standard error	significance	95% confidence interval
							Lower limit	Upper limit
	LSD	WT	Rht-B1b	-0.545081	0.290373	0.0738188	-1.14728	0.0571163
			Rht-D1b	.59424456*	0.282192	0.0468594	0.0090142	1.17947
		Rht-B1b	WT	0.545081	0.290373	0.0738188	-0.0571163	1.14728
			Rht-D1b	1.13932533*	0.282192	0.000550562	0.554095	1.72456
		Rht-D1b	WT	-.59424456*	0.282192	0.0468594	-1.17947	-0.0090142
			Rht-B1b	-1.13932533*	0.282192	0.000550562	-1.72456	-0.554095
	*. The significance level of the mean difference was 0.05.

## Sheet: Table S2 Zn=10 μM
	Table S2. Variance analysis of absorption values of various elements for different group cultivar under high zinc concentration (10 μM)
	variance analysis
	NH4+	吸收值
	(I) Group			Mean difference (I-J)	standard error	significance	95% confidence interval
							Lower limit	Upper limit
	LSD	WT	Rht-B1b	-.11507353*	0.0168614	1.33817e-09	-0.14861	-0.081537
			Rht-D1b	-.15792852*	0.0176047	7.46932e-14	-0.192943	-0.122914
		Rht-B1b	WT	.11507353*	0.0168614	1.33817e-09	0.081537	0.14861
			Rht-D1b	-.04285499*	0.0196031	0.0316219	-0.0818447	-0.00386523
		Rht-D1b	WT	.15792852*	0.0176047	7.46932e-14	0.122914	0.192943
			Rht-B1b	.04285499*	0.0196031	0.0316219	0.00386523	0.0818447
	*. The significance level of the mean difference was 0.05.
	variance analysis
	P	吸收值
	(I) Group			Mean difference (I-J)	standard error	significance	95% confidence interval
							Lower limit	Upper limit
	LSD	WT	Rht-B1b	-0.0452264	0.0291393	0.130182	-0.104511	0.0140579
			Rht-D1b	0.0377704	0.0281705	0.18915	-0.0195429	0.0950838
		Rht-B1b	WT	0.0452264	0.0291393	0.130182	-0.0140579	0.104511
			Rht-D1b	.08299683*	0.0324783	0.0153985	0.0169193	0.149074
		Rht-D1b	WT	-0.0377704	0.0281705	0.18915	-0.0950838	0.0195429
			Rht-B1b	-.08299683*	0.0324783	0.0153985	-0.149074	-0.0169193
	*. The significance level of the mean difference was 0.05.
	variance analysis
	K	吸收值
	(I) Group			Mean difference (I-J)	standard error	significance	95% confidence interval
							Lower limit	Upper limit
	LSD	WT	Rht-B1b	-0.241718	0.279307	0.388965	-0.796139	0.312702
			Rht-D1b	0.122875	0.310938	0.693591	-0.494332	0.740081
		Rht-B1b	WT	0.241718	0.279307	0.388965	-0.312702	0.796139
			Rht-D1b	0.364593	0.341593	0.288498	-0.313463	1.04265
		Rht-D1b	WT	-0.122875	0.310938	0.693591	-0.740081	0.494332
			Rht-B1b	-0.364593	0.341593	0.288498	-1.04265	0.313463
	*. The significance level of the mean difference was 0.05.
	variance analysis
	Mg	吸收值
	(I) Group			Mean difference (I-J)	standard error	significance	95% confidence interval
							Lower limit	Upper limit
	LSD	WT	Rht-B1b	.11900343*	0.0395938	0.00348341	0.0402803	0.197727
			Rht-D1b	-0.0542097	0.0416687	0.196784	-0.137058	0.0286387
		Rht-B1b	WT	-.11900343*	0.0395938	0.00348341	-0.197727	-0.0402803
			Rht-D1b	-.17321317*	0.0480028	0.000519466	-0.268656	-0.0777707
		Rht-D1b	WT	0.0542097	0.0416687	0.196784	-0.0286387	0.137058
			Rht-B1b	.17321317*	0.0480028	0.000519466	0.0777707	0.268656
	*. The significance level of the mean difference was 0.05.
	variance analysis
	Ca	吸收值
	(I) Group			Mean difference (I-J)	standard error	significance	95% confidence interval
							Lower limit	Upper limit
	LSD	WT	Rht-B1b	.78397434*	0.216293	0.000604227	0.351173	1.21678
			Rht-D1b	.56489642*	0.271114	0.0415362	0.022399	1.10739
		Rht-B1b	WT	-.78397434*	0.216293	0.000604227	-1.21678	-0.351173
			Rht-D1b	-0.219078	0.293425	0.458255	-0.806219	0.368063
		Rht-D1b	WT	-.56489642*	0.271114	0.0415362	-1.10739	-0.022399
			Rht-B1b	0.219078	0.293425	0.458255	-0.368063	0.806219
	*. The significance level of the mean difference was 0.05.
	variance analysis
	Mn	吸收值
	(I) Group			Mean difference (I-J)	standard error	significance	95% confidence interval
							Lower limit	Upper limit
	LSD	WT	Rht-B1b	-0.409771	0.283956	0.152763	-0.974548	0.155007
			Rht-D1b	-0.0735556	0.310794	0.813496	-0.691712	0.544601
		Rht-B1b	WT	0.409771	0.283956	0.152763	-0.155007	0.974548
			Rht-D1b	0.336215	0.342128	0.328602	-0.344263	1.01669
		Rht-D1b	WT	0.0735556	0.310794	0.813496	-0.544601	0.691712
			Rht-B1b	-0.336215	0.342128	0.328602	-1.01669	0.344263
	variance analysis
	Zn	吸收值
	(I) Group			Mean difference (I-J)	standard error	significance	95% confidence interval
							Lower limit	Upper limit
	LSD	WT	Rht-B1b	0.0727667	0.455129	0.874046	-0.856731	1.00226
			Rht-D1b	0.246754	0.455129	0.591711	-0.682743	1.17625
		Rht-B1b	WT	-0.0727667	0.455129	0.874046	-1.00226	0.856731
			Rht-D1b	0.173988	0.50885	0.734792	-0.865222	1.2132
		Rht-D1b	WT	-0.246754	0.455129	0.591711	-1.17625	0.682743
			Rht-B1b	-0.173988	0.50885	0.734792	-1.2132	0.865222
